# Supplementary material for: TpiA is a Key Metabolic Enzyme That Affects Virulence and Resistance to Aminoglycoside Antibiotics through CrcZ in Pseudomonas aeruginosa
Source: mBio. 2020 Jan 7;11(1):e02079-19. doi: 10.1128/mBio.02079-19 (PMC6946797; doi:10.1128/mBio.02079-19)
Supplement: TABLE S3 [file mBio.02079-19-st003.xls]

## Sheet: Sheet1
Table S3. Mutations in the indicated strains.
PA14 vs ΔtpiA
Type	Start	END	PA14	ΔtpiA	Location	Gene	Mutation type	Amino acid change	Gene Name	Product_Description
INDEL	1486770	1486770	-	AATTTTTT	coding region	PA14_17290	frameshift insertion	PA14_17290: coding:1249_1250insAATTTTTT:protein.E417fs,	pyrG,	CTP synthetase,
INDEL	1486791	1486791	-	A	coding region	PA14_17290	frameshift insertion	PA14_17290: coding:1270_1271insA:protein.A424fs,	pyrG,	CTP synthetase,
PA14 vs ΔcrcZ
Type	Start	END	PA14	ΔcrcZ	Location	Gene	Mutation type	Amino acid change	Gene_Name	Product_Description
SNVa	4957228	4957228	T	C	intergenic	PA14_55640(dist=622)			sbcD,	exonuclease SbcD,
SNV	5461009	5461009	A	G	coding region	PA14_61200	synonymous SNV	PA14_61200: coding:T3846C:protein.N1282N,	-,	hypothetical protein,
SNV	5461039	5461039	A	G	coding region	PA14_61200	synonymous SNV	PA14_61200: coding:T3816C:protein.G1272G,	-,	hypothetical protein,
INDELb	1262437	1262437	-	G	coding region	PA14_14860	frameshift insertion	PA14_14860: coding:480_481insG:protein.G160fs,	-,	hypothetical protein,
INDEL	1486770	1486770	-	AATTTTTT	coding region	PA14_17290	frameshift insertion	PA14_17290: coding:1249_1250insAATTTTTT:protein.E417fs,	pyrG,	CTP synthetase,
INDEL	1486778	1486786	GGACGCGAC	-	coding region	PA14_17290	nonframeshift deletion	PA14_17290: coding:1257_1265del:protein.419_422del,	pyrG,	CTP synthetase,
INDEL	1766605	1766608	ATAT	-	coding region	PA14_20530	frameshift deletion	PA14_20530: coding:411_414del:protein.E137fs,	-,	hypothetical protein,
INDEL	1766610	1766611	TT	-	coding region	PA14_20530	frameshift deletion	PA14_20530: coding:416_417del:protein.L139fs,	-,	hypothetical protein,
INDEL	1766614	1766614	-	CGA	coding region	PA14_20530	nonframeshift insertion	PA14_20530: coding:420_421insCGA:protein.L140delinsLR,	-,	hypothetical protein,
INDEL	1953279	1953279	-	AC	coding region	PA14_22440	frameshift insertion	PA14_22440: coding:903_904insGT:protein.I302fs,	-,	ABC transporter ATP-binding protein/permease,
INDEL	2576696	2576697	CG	-	coding region	PA14_29760	frameshift deletion	PA14_29760: coding:1752_1753del:protein.D584fs,	-,	chemotaxis transducer,
INDEL	2626175	2626176	TG	-	coding region	PA14_30320	frameshift deletion	PA14_30320: coding:408_409del:protein.I136fs,	-,	recombination factor protein RarA,
INDEL	2636415	2636416	AA	-	coding region	PA14_30440	frameshift deletion	PA14_30440: coding:232_233del:protein.F78fs,	-,	hypothetical protein,
INDEL	2636419	2636419	T	-	coding region	PA14_30440	frameshift deletion	PA14_30440: coding:229delA:protein.S77fs,	-,	hypothetical protein,
INDEL	2998676	2998682	CCCGGCC	-	coding region	PA14_33760	frameshift deletion	PA14_33760: coding:1806_1812del:protein.L602fs,	-,	ABC transporter ATP-binding protein/permease,
INDEL	3743853	3743854	CG	-	coding region	PA14_41920	frameshift deletion	PA14_41920: coding:996_997del:protein.I332fs,	aroF-1,	phospho-2-dehydro-3-deoxyheptonate aldolase,
INDEL	3743857	3743858	TG	-	coding region	PA14_41920	frameshift deletion	PA14_41920: coding:1000_1001del:protein.W334fs,	aroF-1,	phospho-2-dehydro-3-deoxyheptonate aldolase,
INDEL	4451604	4451605	CC	-	coding region	PA14_50070	frameshift deletion	PA14_50070: coding:225_226del:protein.N75fs,	-,	hypothetical protein,
INDEL	4451607	4451607	C	-	coding region	PA14_50070	frameshift deletion	PA14_50070: coding:228delC:protein.L76fs,	-,	hypothetical protein,
INDEL	4451610	4451612	CCC	-	coding region	PA14_50070	nonframeshift deletion	PA14_50070: coding:231_233del:protein.77_78del,	-,	hypothetical protein,
INDEL	4451612	4451612	-	TA	coding region	PA14_50070	frameshift insertion	PA14_50070: coding:233_234insTA:protein.P78fs,	-,	hypothetical protein,
INDEL	4451617	4451618	AA	-	coding region	PA14_50070	frameshift deletion	PA14_50070: coding:238_239del:protein.K80fs,	-,	hypothetical protein,
INDEL	5008431	5008432	AG	-	coding region	PA14_56080	frameshift deletion	PA14_56080: coding:718_719del:protein.L240fs,	sbcB,	exonuclease I,
INDEL	6245110	6245111	CA	-	coding region	PA14_70010	frameshift deletion	PA14_70010: coding:342_343del:protein.A114fs,	-,	hypothetical protein,
INDEL	6323010	6323021	GGCCAGCTTGAG	-	coding region	PA14_70950	nonframeshift deletion	PA14_70950: coding:556_567del:protein.186_189del,	betB,	betaine aldehyde dehydrogenase,
INDEL	6323033	6323033	-	TATCATTAAAAAA	coding region	PA14_70950	frameshift insertion	PA14_70950: coding:543_544insTTTTTTAATGATA:protein.P182fs,	betB,	betaine aldehyde dehydrogenase,
PA14 vs ΔtpiAΔcrcZ
Type	Start	END	PA14	ΔtpiAΔcrcZ	Location	Gene	Mutation type	Amino acid change	Gene_Name	Product_Description
SNV	4957228	4957228	T	C	intergenic	PA14_55640(dist=622)			sbcD,	exonuclease SbcD,
SNV	5461009	5461009	A	G	coding region	PA14_61200	synonymous SNV	PA14_61200: coding:T3846C:protein.N1282N,	-,	hypothetical protein,
INDEL	1486770	1486770	-	AATTTTTT	coding region	PA14_17290	frameshift insertion	PA14_17290: coding:1249_1250insAATTTTTT:protein.E417fs,	pyrG,	CTP synthetase,
INDEL	1486791	1486791	-	A	coding region	PA14_17290	frameshift insertion	PA14_17290: coding:1270_1271insA:protein.A424fs,	pyrG,	CTP synthetase,
INDEL	1766591	1766591	-	G	coding region	PA14_20530	stopgain	PA14_20530: coding:397_398insG:protein.Y133_P134delinsX,	-,	hypothetical protein,
INDEL	1766594	1766596	CCC	-	coding region	PA14_20530	nonframeshift deletion	PA14_20530: coding:400_402del:protein.134_134del,	-,	hypothetical protein,
INDEL	1766605	1766608	ATAT	-	coding region	PA14_20530	frameshift deletion	PA14_20530: coding:411_414del:protein.E137fs,	-,	hypothetical protein,
INDEL	2576696	2576697	CG	-	coding region	PA14_29760	frameshift deletion	PA14_29760: coding:1752_1753del:protein.D584fs,	-,	chemotaxis transducer,
INDEL	2636415	2636416	AA	-	coding region	PA14_30440	frameshift deletion	PA14_30440: coding:232_233del:protein.F78fs,	-,	hypothetical protein,
INDEL	2636419	2636419	T	-	coding region	PA14_30440	frameshift deletion	PA14_30440: coding:229delA:protein.S77fs,	-,	hypothetical protein,
INDEL	3271494	3271499	CAGCCG	-	coding region	PA14_36710	nonframeshift deletion	PA14_36710: coding:486_491del:protein.162_164del,	glgB,	glycogen branching protein,
INDEL	5854750	5854750	-	G	coding region	PA14_65740	frameshift insertion	PA14_65740: coding:291dupC:protein.T98fs,	thiC,	thiamine biosynthesis protein ThiC,
INDEL	5854758	5854760	CGC	-	coding region	PA14_65740	nonframeshift deletion	PA14_65740: coding:282_284del:protein.94_95del,	thiC,	thiamine biosynthesis protein ThiC,
INDEL	6343904	6343904	-	TACG	coding region	PA14_71210	frameshift insertion	PA14_71210: coding:632_633insCGTA:protein.A211fs,	-,	hypothetical protein,
a, SNV, single nucleotide variation; b, INDEL, insertion or deletion
